# Supplementary material for: TNFRSF1B Gene Variants in Clinicopathological Aspects and Prognosis of Patients with Cutaneous Melanoma
Source: Int J Mol Sci. 2024 Mar 1;25(5):2868. doi: 10.3390/ijms25052868 (PMC10932403; doi:10.3390/ijms25052868)
Supplement: Supplementary file 1 [file ijms-25-02868-s001.zip]

Archive with 1 entries (1 files):
- ijms-2846149-Supplementary Material.pdf
